# Supplementary material for: A Low-Cost Electrochemical Method for the Determination of Sulfadiazine in Aquaculture Wastewater
Source: Int J Environ Res Public Health. 2022 Dec 16;19(24):16945. doi: 10.3390/ijerph192416945 (PMC9779263; doi:10.3390/ijerph192416945)
Supplement: Supplementary file 1 [file ijerph-19-16945-s001.zip]

Archive with 1 entries (1 files):
- ijerph-2058366-supplementary.pdf
